# Supplementary material for: Genomic Selection for Economic Traits in Inner Mongolia Cashmere Goats by Integrating GWAS Prior Information
Source: Vet Sci. 2025 Oct 15;12(10):996. doi: 10.3390/vetsci12100996 (PMC12568051; doi:10.3390/vetsci12100996)
Supplement: Supplementary file 1 [file vetsci-12-00996-s001.zip]

Archive with 1 entries (1 files):
- vetsci-3828776-supplementary.pdf
